# Supplementary material for: Modulation of Gut Microbial Community and Metabolism by Bacillus licheniformis HD173 Promotes the Growth of Nursery Piglets Model
Source: Nutrients. 2024 May 15;16(10):1497. doi: 10.3390/nu16101497 (PMC11124511; doi:10.3390/nu16101497)
Supplement: Supplementary file 1 [file nutrients-16-01497-s001.zip]

Archive with 1 entries (1 files):
- nutrients-2962734-supplementary.pdf
